# Supplementary material for: Minimal force transmission between human thumb and index finger muscles under passive conditions
Source: PLoS One. 2019 Feb 15;14(2):e0212496. doi: 10.1371/journal.pone.0212496 (PMC6377133; doi:10.1371/journal.pone.0212496)
Supplement: S1 File — Comma-separated-values (CSV) data files and Python file to generate Figs 2 and 3. See the README.txt file for a full description. (ZIP) [file pone.0212496.s001.zip]

Archive with 11 entries (10 files):
- S1 File/
- S1 File/stretch.csv
- S1 File/groupdata.csv
- S1 File/cyclic.csv
- S1 File/contract.csv
- S1 File/Fig3.tiff
- S1 File/Fig2.tiff
- S1 File/emg.txt
- S1 File/README.txt
- S1 File/figures.py
- S1 File/emg.csv
