# Supplementary material for: Minimal force transmission between human thumb and index finger muscles under passive conditions
Source: PLoS One. 2019 Feb 15;14(2):e0212496. doi: 10.1371/journal.pone.0212496 (PMC6377133; doi:10.1371/journal.pone.0212496)
Supplement: S1 File — Comma-separated-values (CSV) data files and Python file to generate Figs 2 and 3. See the README.txt file for a full description. (ZIP) [file pone.0212496.s001.zip › S1 File/stretch.csv]

44.077	-0.034816
43.988	-0.032779
43.895	-0.034831
43.806	-0.03449
43.723	-0.033838
43.649	-0.034956
43.585	-0.03445
43.529	-0.035769
43.476	-0.033122
43.421	-0.032168
43.361	-0.030118
43.29	-0.029147
43.206	-0.029777
43.108	-0.031598
42.998	-0.03099
42.878	-0.031348
42.752	-0.030139
42.624	-0.030353
42.495	-0.029442
42.368	-0.030925
42.244	-0.0313
42.124	-0.031958
42.007	-0.032132
41.894	-0.03143
41.786	-0.030811
41.682	-0.031003
41.583	-0.032276
41.489	-0.031773
41.402	-0.034122
41.321	-0.03224
41.247	-0.032046
41.181	-0.031817
41.12	-0.031444
41.066	-0.031105
41.015	-0.031983
40.966	-0.029921
40.916	-0.029559
40.864	-0.0287
40.808	-0.029605
40.748	-0.027846
40.685	-0.02822
40.619	-0.029417
40.552	-0.027434
40.486	-0.026278
40.42	-0.02762
40.354	-0.028361
40.289	-0.029023
40.221	-0.02768
40.151	-0.028593
40.077	-0.027144
39.999	-0.026016
39.916	-0.026803
39.831	-0.027123
39.743	-0.026308
39.653	-0.026576
39.562	-0.025585
39.47	-0.025573
39.38	-0.024813
39.291	-0.024671
39.205	-0.024827
39.121	-0.025271
39.041	-0.025293
38.963	-0.02427
38.886	-0.023453
38.809	-0.023033
38.731	-0.023032
38.651	-0.023435
38.569	-0.023857
38.486	-0.023763
38.402	-0.023012
38.322	-0.02387
38.247	-0.024211
38.181	-0.025245
38.125	-0.023651
38.077	-0.024198
38.037	-0.022626
37.999	-0.022353
37.961	-0.023355
37.918	-0.022665
37.868	-0.02075
37.812	-0.020876
37.752	-0.020744
37.692	-0.019452
37.638	-0.020817
37.597	-0.021351
37.571	-0.02162
37.561	-0.020842
37.565	-0.019979
37.575	-0.020151
37.583	-0.022981
37.578	-0.022063
37.553	-0.020813
37.505	-0.020864
37.437	-0.020626
37.355	-0.020331
37.268	-0.019637
37.181	-0.0197
37.1	-0.019186
37.024	-0.020596
36.949	-0.020892
36.873	-0.018542
36.789	-0.018366
36.697	-0.018608
36.597	-0.019223
36.492	-0.020084
36.387	-0.019644
36.288	-0.020118
36.203	-0.017053
36.134	-0.019151
36.087	-0.019571
36.059	-0.019009
36.047	-0.019839
36.044	-0.018982
36.039	-0.019686
36.021	-0.018722
35.979	-0.018554
35.907	-0.018823
35.804	-0.018057
35.675	-0.019658
35.532	-0.019201
35.387	-0.020912
35.252	-0.019519
35.133	-0.017394
35.032	-0.019116
34.947	-0.017969
34.872	-0.018046
34.8	-0.019121
34.722	-0.020094
34.633	-0.019563
34.529	-0.020379
34.413	-0.019086
34.288	-0.01948
34.159	-0.019724
34.034	-0.018822
33.919	-0.019342
33.819	-0.018019
33.735	-0.01935
33.663	-0.019111
33.596	-0.018435
33.524	-0.0169
33.436	-0.016937
33.324	-0.018108
33.186	-0.015894
33.024	-0.016524
32.849	-0.016251
32.672	-0.01462
32.506	-0.015023
32.358	-0.015502
32.235	-0.016551
32.135	-0.016685
32.054	-0.016839
31.986	-0.01795
31.924	-0.015473
31.862	-0.015597
31.794	-0.016568
31.718	-0.017411
31.635	-0.017632
31.546	-0.015737
31.455	-0.015622
31.366	-0.015877
31.283	-0.016411
31.205	-0.015338
31.132	-0.015256
31.06	-0.01491
30.985	-0.016799
30.901	-0.015635
30.804	-0.01401
30.692	-0.015994
30.567	-0.015138
30.434	-0.015265
30.298	-0.014989
30.166	-0.014527
30.043	-0.01451
29.931	-0.015262
29.831	-0.014854
29.741	-0.015266
29.659	-0.014023
29.58	-0.01467
29.501	-0.015322
29.417	-0.01504
29.329	-0.016966
29.234	-0.014257
29.135	-0.014574
29.033	-0.015798
28.927	-0.015241
28.82	-0.012557
28.711	-0.013491
28.599	-0.012675
28.482	-0.012458
28.361	-0.01218
28.234	-0.013382
28.103	-0.014365
27.972	-0.012864
27.842	-0.01166
27.717	-0.011003
27.6	-0.011771
27.49	-0.012009
27.386	-0.012943
27.287	-0.010576
27.19	-0.011447
27.093	-0.011052
26.993	-0.010361
26.889	-0.0092461
26.78	-0.009967
26.665	-0.010311
26.542	-0.0095229
26.409	-0.0096759
26.266	-0.010287
26.113	-0.010036
25.952	-0.0095125
25.787	-0.0088035
25.622	-0.008841
25.461	-0.00917
25.309	-0.0098366
25.167	-0.0093598
25.035	-0.0090124
24.912	-0.0085531
24.795	-0.0076326
24.681	-0.0077795
24.566	-0.0084685
24.449	-0.008282
24.329	-0.0067731
24.206	-0.0067321
24.082	-0.0078114
23.96	-0.0071433
23.841	-0.0078876
23.727	-0.0089647
23.616	-0.0073552
23.508	-0.0075749
23.399	-0.0071755
23.287	-0.0066788
23.17	-0.0055611
23.047	-0.0059559
22.918	-0.00637
22.784	-0.0042366
22.647	-0.0053535
22.506	-0.0052976
22.365	-0.0065303
22.223	-0.0077491
22.08	-0.0075953
21.937	-0.007448
21.793	-0.0052587
21.647	-0.0054361
21.499	-0.0073843
21.347	-0.0069871
21.19	-0.0084493
21.026	-0.0052118
20.854	-0.0065574
20.675	-0.0057386
20.491	-0.0050792
20.304	-0.0060286
20.12	-0.0059375
19.945	-0.0045475
19.786	-0.0039282
19.649	-0.0029862
19.539	-0.0036026
19.456	-0.0066261
19.399	-0.0083214
19.362	-0.0082815
19.337	-0.0081925
19.315	-0.0074243
19.287	-0.0078245
19.245	-0.0080849
19.186	-0.0081544
19.106	-0.010007
19.008	-0.0088074
18.895	-0.0080429
18.774	-0.0070456
18.65	-0.0071102
18.528	-0.0078122
18.414	-0.0074092
18.307	-0.0067597
18.209	-0.008166
18.117	-0.0077908
18.028	-0.0066932
17.94	-0.0071218
17.849	-0.0075552
17.755	-0.0061883
17.655	-0.0066415
17.549	-0.0063081
17.434	-0.0061151
17.31	-0.0059965
17.175	-0.0079134
17.027	-0.0086176
16.864	-0.0079688
16.686	-0.0082009
16.495	-0.0076437
16.292	-0.0086688
16.083	-0.0081431
15.871	-0.0087164
15.66	-0.0086267
15.452	-0.010389
15.249	-0.0083698
15.049	-0.0079813
14.851	-0.0073252
14.654	-0.0078358
14.457	-0.0075249
14.263	-0.0054734
14.074	-0.0058523
13.894	-0.0052828
13.727	-0.0060306
13.575	-0.0059557
13.44	-0.0073261
13.32	-0.0074764
13.211	-0.0059992
13.109	-0.0055401
13.008	-0.0056627
12.904	-0.007442
12.793	-0.0069198
12.672	-0.0072155
12.54	-0.0057018
12.396	-0.0064346
12.238	-0.0068402
12.065	-0.0059618
11.878	-0.0057701
11.677	-0.0064039
11.462	-0.005141
11.238	-0.0057173
11.01	-0.0050189
10.784	-0.0052273
10.566	-0.0037215
10.363	-0.0039847
10.178	-0.0042513
10.009	-0.0048656
9.8549	-0.0028042
9.7078	-0.0022262
9.5597	-0.0028967
9.4014	-0.0045901
9.2251	-0.0041139
9.0256	-0.0029331
8.8026	-0.0043203
8.5609	-0.0034416
8.3096	-0.0035
8.0609	-0.0016148
7.827	2.6635e-06
7.6173	-0.0010357
7.437	-0.00077971
7.2861	-0.00093853
7.1605	-0.00036543
7.0534	-0.0014181
6.9578	0.001402
6.8673	0.0048568
6.7773	0.0063852
6.685	0.0065047
6.589	0.0058946
6.4889	0.0075157
6.3854	0.0066403
6.2801	0.0078171
6.1757	0.0062803
6.0758	0.0062637
5.9846	0.0051181
5.9053	0.0053297
5.8402	0.0063519
5.7894	0.0069453
5.751	0.0069186
5.7215	0.0052658
5.6963	0.0043953
5.67	0.0061754
5.6381	0.0064179
5.5966	0.0062653
5.5436	0.0060363
5.4783	0.0056837
5.4021	0.0050933
5.3169	0.0054954
5.2256	0.0060175
5.1306	0.0058766
5.034	0.0063507
4.9371	0.005411
4.8407	0.0068182
4.745	0.0063834
4.6502	0.0046676
4.5561	0.0065366
4.4626	0.0075094
4.3695	0.0079943
4.2765	0.0057153
4.1838	0.0065518
4.0921	0.0061173
4.0032	0.0054704
3.9194	0.0054939
3.843	0.0056017
3.7763	0.0057799
3.7202	0.0056952
3.6742	0.0067953
3.6361	0.0065037
3.602	0.0059687
3.5668	0.0078608
3.5251	0.0085992
3.4719	0.008788
3.4037	0.0088497
3.3192	0.010813
3.2196	0.011269
3.109	0.010181
2.9945	0.011656
2.8848	0.012707
2.79	0.015511
2.7197	0.016414
2.6816	0.014682
2.6801	0.015968
2.7154	0.016804
2.7824	0.015965
2.8713	0.015751
2.9686	0.01557
3.0584	0.015598
3.1257	0.015177
3.158	0.015428
3.1479	0.017176
3.0944	0.015153
3.0027	0.013951
2.8837	0.013058
2.7512	0.013201
2.6202	0.014302
2.5033	0.013695
2.4091	0.012137
2.3414	0.013099
2.2988	0.011836
2.2763	0.013676
2.266	0.014566
2.2593	0.013932
2.2477	0.013667
2.2246	0.013573
2.1856	0.013843
2.1289	0.013498
2.0559	0.013259
1.9696	0.011991
1.875	0.011208
1.7774	0.011113
1.6819	0.012889
1.5927	0.012265
1.5123	0.011597
1.4412	0.011895
1.378	0.0097728
1.319	0.010838
1.259	0.010123
1.1919	0.0090448
1.1119	0.010101
1.0143	0.0095587
0.89708	0.010386
0.76156	0.0094327
0.61261	0.0091154
0.45786	0.0060418
0.3062	0.0065258
0.16565	0.008382
0.041489	0.0056822
-0.065031	0.0067926
-0.15691	0.00809
-0.24056	0.0079298
-0.32416	0.0050143
-0.41578	0.005373
-0.52174	0.0066572
-0.64553	0.0071842
-0.7874	0.0061137
-0.94453	0.0071188
-1.1117	0.0054115
-1.2823	0.0071852
-1.4494	0.0072652
-1.6074	0.0067782
-1.7522	0.0077107
-1.8826	0.0075048
-1.9998	0.0088305
-2.1071	0.0091105
-2.2092	0.0093075
-2.3104	0.0084547
-2.4139	0.0072569
-2.5209	0.0073358
-2.6301	0.0099561
-2.739	0.011797
-2.8442	0.01014
-2.9436	0.0095994
-3.0368	0.010091
-3.1254	0.010339
-3.2123	0.011087
-3.3005	0.012016
-3.3921	0.011859
-3.488	0.010799
-3.587	0.0092563
-3.6874	0.010314
-3.7868	0.011552
-3.8832	0.011231
-3.9756	0.0096244
-4.0641	0.010013
-4.1503	0.0099449
-4.2375	0.011
-4.3299	0.010706
-4.4325	0.010696
-4.5495	0.0095741
-4.6838	0.010588
-4.8362	0.012664
-5.0051	0.011182
-5.1871	0.011439
-5.3775	0.010195
-5.5711	0.01031
-5.7628	0.010752
-5.9479	0.011627
-6.1226	0.012009
-6.2842	0.010497
-6.4312	0.0098854
-6.5639	0.0098771
-6.6844	0.012195
-6.7965	0.012479
-6.9055	0.01069
-7.018	0.0097589
-7.1407	0.0098341
-7.28	0.011493
-7.4399	0.011228
-7.6217	0.010027
-7.823	0.011783
-8.0382	0.0094253
-8.259	0.012647
-8.4761	0.01296
-8.6804	0.012933
-8.8647	0.011221
-9.0247	0.011602
-9.1596	0.013211
-9.2721	0.011509
-9.3671	0.010634
-9.4507	0.010859
-9.5293	0.010415
-9.6083	0.01022
-9.692	0.0079107
-9.7836	0.0090095
-9.8848	0.010332
-9.9964	0.011025
-10.118	0.007619
-10.247	0.010392
-10.38	0.010757
-10.513	0.01054
-10.642	0.0084133
-10.764	0.0082414
-10.875	0.0087489
-10.977	0.0089031
-11.069	0.010146
-11.156	0.0086408
-11.243	0.0075474
-11.334	0.0072667
-11.434	0.0072926
-11.549	0.0078261
-11.679	0.0082431
-11.825	0.0092866
-11.983	0.009066
-12.149	0.0072318
-12.318	0.0073671
-12.485	0.0085012
-12.646	0.0086946
-12.799	0.0085256
-12.946	0.0090781
-13.088	0.0084658
-13.229	0.0083961
-13.369	0.008656
-13.509	0.0094616
-13.648	0.0073539
-13.783	0.0069923
-13.911	0.0083933
-14.029	0.0094886
-14.135	0.010808
-14.229	0.010222
-14.313	0.0095095
-14.39	0.0098328
-14.465	0.009867
-14.538	0.01095
-14.613	0.011151
-14.686	0.010857
-14.756	0.0089433
-14.819	0.0083389
-14.874	0.0085581
-14.919	0.0092947
-14.954	0.0078456
-14.982	0.0055929
-15.007	0.006281
-15.032	0.0057835
-15.062	0.0078474
-15.098	0.0068037
-15.144	0.0068224
-15.199	0.0085852
-15.263	0.0085092
-15.334	0.0089707
-15.41	0.0093775
-15.489	0.009326
-15.568	0.0084655
-15.645	0.0079799
-15.72	0.0088616
-15.792	0.010462
-15.86	0.009733
-15.925	0.0097593
-15.989	0.0091799
-16.052	0.010265
-16.116	0.011517
-16.185	0.010222
-16.259	0.0099684
-16.339	0.0091549
-16.428	0.0091869
-16.523	0.010818
-16.622	0.0098401
-16.723	0.0085365
-16.819	0.0092488
-16.908	0.010455
-16.986	0.010733
-17.05	0.011889
-17.099	0.010583
-17.137	0.011856
-17.167	0.012571
-17.192	0.012473
-17.22	0.013354
-17.252	0.011119
-17.292	0.01328
-17.341	0.013865
-17.398	0.015402
-17.463	0.014037
-17.533	0.014272
-17.608	0.015438
-17.685	0.016667
-17.765	0.016172
-17.844	0.016707
-17.921	0.017105
-17.996	0.017358
-18.069	0.018602
-18.14	0.016902
-18.211	0.018791
-18.288	0.018914
-18.373	0.018885
-18.469	0.018365
-18.577	0.018578
-18.694	0.019564
-18.815	0.018885
-18.936	0.020281
-19.048	0.019263
-19.148	0.019911
-19.235	0.020805
-19.311	0.02224
-19.385	0.021546
-19.465	0.021839
-19.563	0.020886
-19.684	0.020402
-19.832	0.021168
-20.001	0.021097
-20.181	0.020687
-20.363	0.020092
-20.535	0.020209
-20.69	0.018612
-20.826	0.017111
-20.945	0.019296
-21.051	0.018809
-21.146	0.01918
-21.235	0.020046
-21.319	0.020514
-21.397	0.020222
-21.468	0.020503
-21.53	0.021018
-21.584	0.021137
-21.628	0.020793
-21.664	0.020293
-21.695	0.019025
-21.724	0.019698
-21.756	0.01998
-21.794	0.018128
-21.844	0.018025
-21.908	0.019884
-21.989	0.016626
-22.084	0.01471
-22.191	0.01683
-22.306	0.016907
-22.423	0.0173
-22.537	0.016907
-22.643	0.017871
-22.739	0.018531
-22.823	0.019466
-22.896	0.017672
-22.961	0.020017
-23.021	0.018208
-23.081	0.018709
-23.144	0.0182
-23.215	0.016992
-23.294	0.019168
-23.381	0.018572
-23.473	0.019009
-23.565	0.018181
-23.653	0.019197
-23.734	0.020123
-23.808	0.018132
-23.875	0.018285
-23.939	0.018587
-24.005	0.019266
-24.078	0.020147
-24.161	0.018205
-24.255	0.018033
-24.358	0.018994
-24.466	0.0194
-24.573	0.017983
-24.672	0.01987
-24.756	0.020646
-24.822	0.019805
-24.867	0.019966
-24.891	0.020209
-24.896	0.021168
-24.887	0.020737
-24.869	0.019498
-24.849	0.019411
-24.832	0.020008
-24.823	0.019512
-24.826	0.019052
-24.843	0.019476
-24.874	0.017027
-24.918	0.017491
-24.971	0.017494
-25.03	0.019007
-25.09	0.01669
-25.149	0.016995
-25.202	0.017332
-25.249	0.016879
-25.292	0.017319
-25.33	0.018075
-25.368	0.017138
-25.407	0.01661
-25.45	0.016091
-25.498	0.016706
-25.55	0.017086
-25.605	0.016252
-25.662	0.015167
-25.717	0.014998
-25.766	0.017124
-25.807	0.016338
-25.839	0.015523
-25.861	0.014388
-25.874	0.015011
-25.881	0.01436
-25.886	0.014625
-25.894	0.014974
-25.907	0.015178
-25.927	0.01553
-25.955	0.014631
-25.99	0.014792
-26.028	0.014923
-26.066	0.015082
-26.101	0.015577
-26.132	0.016174
-26.157	0.015203
-26.176	0.015667
-26.19	0.015465
-26.201	0.014293
-26.21	0.01588
-26.218	0.017174
-26.226	0.015589
-26.235	0.015473
-26.243	0.015011
-26.25	0.018016
-26.256	0.017386
-26.262	0.017213
-26.266	0.017528
-26.27	0.018697
-26.274	0.018246
-26.279	0.017235
-26.286	0.018879
-26.293	0.020011
-26.302	0.01777
-26.311	0.016564
-26.32	0.019011
-26.328	0.018314
-26.336	0.019136
