# Supplementary material for: Minimal force transmission between human thumb and index finger muscles under passive conditions
Source: PLoS One. 2019 Feb 15;14(2):e0212496. doi: 10.1371/journal.pone.0212496 (PMC6377133; doi:10.1371/journal.pone.0212496)
Supplement: S1 File — Comma-separated-values (CSV) data files and Python file to generate Figs 2 and 3. See the README.txt file for a full description. (ZIP) [file pone.0212496.s001.zip › S1 File/groupdata.csv]

0.013588	0.027556	0.034077	-0.013969	-0.02049
0.0019929	-0.034671	-0.05439	0.036664	0.056383
0.010859	0.001722	-0.01484	0.0091374	0.0257
0.091495	0.028992	0.009229	0.062503	0.082266
0.057067	0.036587	0.068798	0.020481	-0.01173
0.016182	0.028187	0.0044593	-0.012005	0.011723
0.027608	-0.012662	0.14451	0.040269	-0.1169
0.010566	-0.0040599	0.00075882	0.014625	0.0098067
0.0062569	0.0066562	0.0064361	-0.00039931	-0.00017919
0.069977	0.037474	0.0048364	0.032503	0.06514
0.022495	0.026131	0.042506	-0.0036367	-0.020012
0.1152	-0.026839	0.14984	0.14204	-0.034633
0.0050424	-0.003443	-0.0189	0.0084854	0.023943
0.0093257	0.0053612	0.015482	0.0039646	-0.0061567
0.046149	-0.037965	0.0099037	0.084115	0.036246
