# Supplementary material for: Minimal force transmission between human thumb and index finger muscles under passive conditions
Source: PLoS One. 2019 Feb 15;14(2):e0212496. doi: 10.1371/journal.pone.0212496 (PMC6377133; doi:10.1371/journal.pone.0212496)
Supplement: S1 File — Comma-separated-values (CSV) data files and Python file to generate Figs 2 and 3. See the README.txt file for a full description. (ZIP) [file pone.0212496.s001.zip › S1 File/cyclic.csv]

35.12	-0.062704
35.139	-0.062654
35.155	-0.064425
35.165	-0.063035
35.167	-0.063725
35.16	-0.060749
35.145	-0.061608
35.121	-0.062674
35.092	-0.062136
35.059	-0.061877
35.026	-0.062057
34.996	-0.060027
34.972	-0.059311
34.954	-0.058149
34.943	-0.058801
34.935	-0.059082
34.929	-0.059038
34.919	-0.05817
34.905	-0.058983
34.883	-0.058397
34.853	-0.056323
34.816	-0.057246
34.773	-0.056299
34.727	-0.056635
34.68	-0.053683
34.638	-0.052499
34.601	-0.0535
34.572	-0.052442
34.552	-0.051907
34.54	-0.053053
34.533	-0.053848
34.529	-0.051666
34.523	-0.054211
34.511	-0.052709
34.489	-0.052728
34.456	-0.053799
34.41	-0.051231
34.351	-0.050608
34.279	-0.051667
34.195	-0.049958
34.102	-0.048785
34.006	-0.048806
33.91	-0.045748
33.82	-0.044786
33.741	-0.044061
33.674	-0.047927
33.621	-0.046595
33.578	-0.045562
33.542	-0.044481
33.506	-0.042674
33.465	-0.044227
33.416	-0.043591
33.357	-0.042046
33.288	-0.040924
33.213	-0.043
33.135	-0.043562
33.057	-0.042753
32.984	-0.03962
32.916	-0.039232
32.856	-0.040316
32.799	-0.04012
32.745	-0.040877
32.687	-0.039481
32.622	-0.039766
32.545	-0.038621
32.455	-0.038982
32.351	-0.038999
32.236	-0.037685
32.116	-0.034975
31.994	-0.034347
31.876	-0.034933
31.765	-0.034418
31.664	-0.033832
31.571	-0.031791
31.484	-0.032863
31.399	-0.034474
31.31	-0.034101
31.214	-0.032127
31.108	-0.030528
30.991	-0.030063
30.865	-0.032584
30.734	-0.033096
30.604	-0.031202
30.48	-0.029641
30.366	-0.028642
30.265	-0.029265
30.179	-0.027762
30.104	-0.027645
30.038	-0.027813
29.978	-0.026854
29.918	-0.026524
29.857	-0.028668
29.791	-0.028836
29.721	-0.027126
29.648	-0.025523
29.571	-0.025161
29.49	-0.025786
29.404	-0.02661
29.311	-0.025559
29.21	-0.023595
29.1	-0.0246
28.981	-0.023065
28.852	-0.020703
28.715	-0.021379
28.573	-0.01992
28.426	-0.019343
28.279	-0.017955
28.135	-0.019607
27.997	-0.017639
27.867	-0.018313
27.747	-0.017296
27.638	-0.017227
27.54	-0.017238
27.449	-0.018839
27.362	-0.018786
27.276	-0.016038
27.184	-0.016724
27.084	-0.016326
26.973	-0.016805
26.852	-0.017074
26.722	-0.014744
26.587	-0.013724
26.451	-0.014175
26.319	-0.014334
26.192	-0.013921
26.073	-0.013018
25.958	-0.01335
25.846	-0.013989
25.728	-0.013543
25.598	-0.01297
25.45	-0.012824
25.282	-0.011526
25.093	-0.010815
24.89	-0.011196
24.679	-0.01055
24.474	-0.0078449
24.282	-0.0085965
24.114	-0.0078622
23.971	-0.0095772
23.854	-0.0092858
23.756	-0.008011
23.671	-0.0090559
23.59	-0.0093137
23.506	-0.010557
23.414	-0.0073409
23.312	-0.0073899
23.202	-0.009188
23.087	-0.008918
22.973	-0.0083121
22.862	-0.0061382
22.76	-0.0068582
22.667	-0.0053606
22.585	-0.0060846
22.511	-0.0046249
22.445	-0.0068915
22.384	-0.0061151
22.326	-0.0048861
22.269	-0.0054192
22.212	-0.005797
22.153	-0.0051574
22.093	-0.0038748
22.031	-0.0044831
21.969	-0.003562
21.906	-0.0048863
21.842	-0.0030789
21.779	-0.0026591
21.717	-0.0018183
21.654	-0.0032401
21.59	-0.0031666
21.526	-0.0030951
21.46	-0.0030701
21.394	-0.00284
21.328	-0.0034733
21.264	-0.0018394
21.204	-0.0016197
21.15	-0.001245
21.102	-0.002354
21.059	-0.00099441
21.022	-0.0014459
20.989	-0.001417
20.959	-0.0027475
20.929	-0.0029633
20.898	-0.0018385
20.865	-0.0029053
20.827	-0.0025926
20.786	-0.0027357
20.741	-0.0029996
20.694	-0.0044824
20.646	-0.0031423
20.6	-0.0038282
20.557	-0.0022965
20.518	-0.0032652
20.484	-0.0017888
20.456	-0.0036814
20.433	-0.0026742
20.417	-0.00146
20.406	-0.0036659
20.396	-0.0045291
20.387	-0.0034912
20.374	-0.0010381
20.354	-0.0023128
20.324	-0.0034442
20.284	-0.0037993
20.235	-0.0055926
20.176	-0.0026685
20.111	-0.0026545
20.043	-0.0041076
19.975	-0.0046866
19.91	-0.0031083
19.849	-0.0022308
19.793	-0.0019664
19.743	-0.0024294
19.696	-0.0020193
19.651	-0.00078444
19.604	-0.00026585
19.552	-0.0024579
19.494	-0.00074721
19.429	-0.0021939
19.358	-0.0010032
19.283	-9.2889e-05
19.208	-0.0018293
19.133	0.00050559
19.059	-0.00071092
18.984	-0.0013884
18.904	-0.001633
18.814	-0.00089706
18.709	0.00013561
18.585	-0.0015805
18.442	-0.0015139
18.283	0.00033863
18.111	0.00046093
17.934	-0.00016049
17.761	-0.00039172
17.599	0.00031068
17.453	0.0018049
17.326	0.0022878
17.218	0.0017328
17.127	0.0012392
17.051	0.0009335
16.983	0.00078683
16.92	0.0007296
16.859	0.00089117
16.796	0.0011134
16.73	-0.00055709
16.658	0.0019734
16.579	0.0025095
16.495	0.00090264
16.405	0.0019705
16.311	0.0016453
16.217	0.0028149
16.125	0.0023884
16.037	0.0027287
15.952	0.002435
15.871	0.0010795
15.791	0.0034509
15.71	0.0030723
15.624	0.0031491
15.53	0.0034895
15.426	0.0044003
15.313	0.0036019
15.192	0.0034959
15.065	0.0026161
14.938	0.0055583
14.815	0.0036387
14.699	0.0042286
14.592	0.0033981
14.496	0.0043377
14.407	0.0044657
14.324	0.0044537
14.244	0.0041721
14.164	0.0044796
14.082	0.0049024
13.997	0.0042727
13.908	0.0052616
13.817	0.0052962
13.725	0.0024955
13.634	0.0030808
13.546	0.0044657
13.464	0.0055736
13.386	0.0044118
13.313	0.0058009
13.244	0.0043734
13.177	0.0047485
13.107	0.0057528
13.032	0.005216
12.949	0.0060556
12.858	0.005656
12.758	0.0052683
12.65	0.006948
12.538	0.007644
12.423	0.0058911
12.308	0.0062829
12.195	0.0063432
12.083	0.0067759
11.972	0.0065397
11.862	0.0050733
11.751	0.0070939
11.64	0.0053711
11.531	0.005526
11.423	0.006705
11.321	0.0056983
11.224	0.006824
11.133	0.0077009
11.048	0.0059921
10.968	0.0078437
10.889	0.0071472
10.809	0.005963
10.722	0.0060815
10.627	0.0054619
10.52	0.0065901
10.402	0.006804
10.276	0.0054045
10.144	0.0045224
10.013	0.0049643
9.8865	0.0069755
9.7688	0.0066159
9.6605	0.0067653
9.5599	0.0046225
9.4625	0.0066312
9.3626	0.0070245
9.2538	0.005137
9.1307	0.0052965
8.9897	0.0069722
8.8299	0.0063507
8.6531	0.0060229
8.4635	0.004846
8.2665	0.0064566
8.0682	0.0053112
7.8736	0.0051367
7.6862	0.0052642
7.508	0.0065812
7.339	0.0067565
7.1784	0.0079158
7.0239	0.0068009
6.8731	0.0060667
6.7231	0.0068925
6.5711	0.0066372
6.4144	0.0056343
6.2506	0.0061881
6.0777	0.0074159
5.8941	0.0076567
5.6994	0.006869
5.494	0.0059555
5.2797	0.0064082
5.0596	0.0074896
4.8377	0.0071165
4.6187	0.0072095
4.4068	0.0081953
4.2055	0.0097686
4.017	0.006565
3.8424	0.0074157
3.6817	0.0085452
3.5341	0.0074031
3.3985	0.0086566
3.2731	0.0062918
3.1559	0.0060079
3.0441	0.0044712
2.9345	0.0060637
2.8236	0.0053233
2.7078	0.0059477
2.584	0.0050959
2.4498	0.007227
2.3043	0.0070797
2.1478	0.0073917
1.9822	0.0082662
1.8102	0.0078144
1.6347	0.0082483
1.4586	0.0075213
1.2842	0.0068238
1.1122	0.0074978
0.94233	0.0076098
0.77251	0.0072303
0.5999	0.0077844
0.42143	0.0056416
0.23494	0.0083199
0.040077	0.0073077
-0.16112	0.0089747
-0.36433	0.007704
-0.56379	0.0078403
-0.75374	0.0075034
-0.9299	0.0063885
-1.0906	0.0092076
-1.237	0.0055518
-1.3728	0.0078908
-1.503	0.0060165
-1.6328	0.0075831
-1.7661	0.0069952
-1.905	0.006791
-2.0497	0.0077123
-2.1988	0.0067401
-2.35	0.0065492
-2.5005	0.0062792
-2.6477	0.0078503
-2.7897	0.0077795
-2.9254	0.0074031
-3.0549	0.0063747
-3.1789	0.0065747
-3.2991	0.007976
-3.4178	0.0092259
-3.537	0.0083076
-3.658	0.0057252
-3.7807	0.0068709
-3.9036	0.0082281
-4.0242	0.0074105
-4.1398	0.0076333
-4.2487	0.0065756
-4.3506	0.0077218
-4.4466	0.0081315
-4.5393	0.0083589
-4.6316	0.0064955
-4.726	0.0078127
-4.8242	0.0083074
-4.9263	0.0075648
-5.0312	0.007777
-5.137	0.0067718
-5.2417	0.0068207
-5.3437	0.0071534
-5.4427	0.0065745
-5.5395	0.0059842
-5.6359	0.0072257
-5.7345	0.007664
-5.8378	0.0072533
-5.9485	0.0072568
-6.0683	0.0068171
-6.1979	0.0074716
-6.3368	0.008005
-6.4835	0.0066815
-6.6359	0.0086438
-6.7922	0.0081053
-6.9515	0.0088849
-7.1139	0.0093469
-7.2803	0.0066832
-7.4521	0.0098257
-7.6297	0.0073712
-7.8127	0.0074888
-7.9994	0.0091359
-8.1872	0.0080738
-8.3736	0.007549
-8.5573	0.0072964
-8.7381	0.0081049
-8.9174	0.0090861
-9.098	0.00823
-9.2828	0.0071801
-9.4744	0.0079762
-9.6744	0.0086212
-9.8834	0.0098153
-10.101	0.0061542
-10.326	0.0069178
-10.557	0.0066959
-10.793	0.0079894
-11.033	0.0080137
-11.277	0.0067391
-11.522	0.0074125
-11.767	0.0075173
-12.01	0.0073511
-12.25	0.0086329
-12.485	0.0077739
-12.715	0.0084975
-12.937	0.0079301
-13.151	0.0067438
-13.354	0.008559
-13.547	0.007397
-13.727	0.0078108
-13.895	0.0082629
-14.051	0.0080098
-14.197	0.0071073
-14.335	0.0077135
-14.469	0.0078575
-14.601	0.0080749
-14.734	0.009249
-14.869	0.0075865
-15.009	0.0085904
-15.153	0.0087748
-15.3	0.0084316
-15.452	0.0079261
-15.607	0.0066741
-15.768	0.0081109
-15.932	0.0068779
-16.099	0.0080352
-16.269	0.008497
-16.439	0.0071856
-16.607	0.00684
-16.774	0.0061039
-16.938	0.0065839
-17.099	0.0078759
-17.257	0.0075429
-17.414	0.0080594
-17.569	0.0075477
-17.724	0.0082637
-17.879	0.0088182
-18.035	0.0063076
-18.191	0.007842
-18.347	0.0074511
-18.502	0.0083101
-18.656	0.0059172
-18.807	0.0086182
-18.957	0.0084916
-19.106	0.0074937
-19.253	0.0071142
-19.398	0.0060957
-19.539	0.0093676
-19.675	0.0079498
-19.806	0.0083833
-19.931	0.0066523
-20.053	0.0078076
-20.174	0.0083857
-20.3	0.0082453
-20.434	0.0090727
-20.581	0.0059303
-20.745	0.0087442
-20.923	0.0080756
-21.115	0.0091833
-21.314	0.0095238
-21.513	0.0098703
-21.704	0.0094741
-21.878	0.0087074
-22.03	0.0090149
-22.156	0.0099679
-22.255	0.0096699
-22.33	0.008541
-22.389	0.0063922
-22.442	0.0089433
-22.505	0.008917
-22.592	0.0087342
-22.719	0.0080554
-22.896	0.0068235
-23.125	0.0085017
-23.399	0.007825
-23.703	0.0090394
-24.015	0.0087896
-24.311	0.0081419
-24.571	0.0082694
-24.779	0.0065027
-24.932	0.0088828
-25.032	0.0095491
-25.092	0.009046
-25.126	0.0085046
-25.15	0.0087358
-25.18	0.0098914
-25.227	0.0087955
-25.299	0.0076955
-25.397	0.0084307
-25.522	0.010668
-25.669	0.010937
-25.833	0.0090068
-26.008	0.0077733
-26.187	0.0082174
-26.367	0.0080084
-26.542	0.010044
-26.71	0.0098219
-26.868	0.0085645
-27.014	0.009192
-27.15	0.0093693
-27.277	0.0107
-27.399	0.0083405
-27.519	0.0090429
-27.641	0.0093485
-27.766	0.010806
-27.895	0.010819
-28.03	0.0099697
-28.173	0.010048
-28.327	0.010886
-28.498	0.012444
-28.691	0.011679
-28.91	0.010793
-29.153	0.010868
-29.419	0.012353
-29.698	0.011936
-29.982	0.012197
-30.258	0.012684
-30.516	0.01278
-30.746	0.013577
-30.942	0.012116
-31.099	0.01201
-31.221	0.012165
-31.314	0.011874
-31.385	0.01169
-31.445	0.012491
-31.503	0.013792
-31.565	0.013738
-31.635	0.013026
-31.714	0.013776
-31.799	0.012985
-31.888	0.015553
-31.978	0.013026
-32.065	0.01255
-32.148	0.012701
-32.226	0.012608
-32.3	0.013945
-32.372	0.01152
-32.443	0.012579
-32.517	0.011859
-32.594	0.014019
-32.674	0.012692
-32.755	0.011621
-32.837	0.014527
-32.917	0.012582
-32.994	0.012858
-33.067	0.014093
-33.136	0.014092
-33.198	0.013682
-33.255	0.014627
-33.304	0.01399
-33.346	0.01148
-33.383	0.014758
-33.415	0.014587
-33.448	0.013141
-33.485	0.012231
-33.532	0.011952
-33.592	0.013938
-33.666	0.014599
-33.756	0.01337
-33.857	0.012756
-33.966	0.014468
-34.077	0.015231
-34.186	0.015279
-34.288	0.014757
-34.382	0.01437
-34.464	0.014818
-34.536	0.015191
-34.599	0.015686
-34.655	0.01531
-34.704	0.013006
-34.75	0.015136
-34.793	0.015633
-34.834	0.016677
-34.874	0.015689
-34.912	0.014417
-34.949	0.016227
-34.985	0.017051
-35.021	0.015598
-35.056	0.014332
-35.093	0.014662
-35.132	0.016104
-35.174	0.015594
-35.222	0.014253
-35.277	0.016702
-35.341	0.01712
-35.413	0.015873
-35.495	0.017306
-35.586	0.015005
-35.683	0.017321
-35.785	0.017833
-35.889	0.017323
-35.992	0.018833
-36.094	0.019861
-36.193	0.019475
-36.289	0.020029
-36.382	0.01968
-36.474	0.019676
-36.564	0.01834
-36.652	0.020445
-36.736	0.019403
-36.815	0.018163
-36.888	0.018903
-36.953	0.018696
-37.012	0.020327
-37.065	0.02008
-37.115	0.019464
-37.164	0.019472
-37.213	0.018684
-37.265	0.020706
-37.32	0.020145
-37.38	0.020552
-37.442	0.019709
-37.509	0.02008
-37.578	0.021413
-37.649	0.02074
-37.722	0.020691
-37.796	0.020402
-37.869	0.020149
-37.941	0.021377
-38.01	0.021074
-38.076	0.019786
-38.138	0.019833
-38.196	0.020908
-38.25	0.021826
-38.301	0.020101
-38.348	0.01861
-38.392	0.019755
-38.433	0.020024
-38.47	0.019092
-38.505	0.019204
-38.537	0.019786
-38.567	0.019937
-38.596	0.018612
-38.627	0.019968
-38.66	0.020566
-38.697	0.020306
-38.739	0.019191
-38.787	0.020168
-38.842	0.02022
-38.902	0.020043
-38.966	0.019389
-39.031	0.019722
-39.096	0.019017
-39.158	0.02042
-39.216	0.018837
-39.27	0.019028
-39.32	0.019189
-39.367	0.018959
-39.413	0.018823
-39.46	0.020712
-39.508	0.020021
-39.559	0.020242
-39.611	0.02085
-39.663	0.020801
-39.713	0.021033
-39.761	0.021589
-39.803	0.019946
-39.84	0.019764
-39.87	0.021209
-39.895	0.021935
-39.914	0.020326
-39.932	0.018917
-39.95	0.018735
-39.97	0.021093
-39.996	0.0209
-40.028	0.020015
-40.067	0.020746
-40.113	0.019939
-40.163	0.021967
-40.215	0.022457
-40.265	0.021351
-40.311	0.020607
-40.349	0.020009
-40.379	0.020672
-40.401	0.020446
-40.417	0.020832
-40.431	0.019758
-40.445	0.01948
-40.464	0.018098
-40.49	0.01953
-40.524	0.02038
-40.566	0.019448
-40.613	0.018929
-40.664	0.020489
-40.713	0.020661
-40.757	0.019527
-40.794	0.018826
-40.821	0.019814
-40.837	0.020024
