# Supplementary material for: Minimal force transmission between human thumb and index finger muscles under passive conditions
Source: PLoS One. 2019 Feb 15;14(2):e0212496. doi: 10.1371/journal.pone.0212496 (PMC6377133; doi:10.1371/journal.pone.0212496)
Supplement: S1 File — Comma-separated-values (CSV) data files and Python file to generate Figs 2 and 3. See the README.txt file for a full description. (ZIP) [file pone.0212496.s001.zip › S1 File/contract.csv]

45.511	-0.045649
45.525	-0.045389
45.518	-0.044861
45.483	-0.046409
45.411	-0.047573
45.299	-0.045984
45.146	-0.046455
44.955	-0.047203
44.735	-0.045342
44.493	-0.045371
44.24	-0.043937
43.984	-0.044703
43.732	-0.044414
43.489	-0.043107
43.256	-0.042452
43.033	-0.043001
42.819	-0.04174
42.613	-0.043489
42.414	-0.042984
42.22	-0.043714
42.034	-0.041468
41.855	-0.043192
41.686	-0.04339
41.53	-0.043731
41.389	-0.042877
41.264	-0.042824
41.156	-0.041667
41.064	-0.043275
40.985	-0.042284
40.914	-0.043015
40.845	-0.041303
40.771	-0.041635
40.685	-0.041038
40.583	-0.040036
40.459	-0.040473
40.311	-0.039056
40.138	-0.038885
39.938	-0.038328
39.712	-0.038057
39.463	-0.037187
39.192	-0.038273
38.907	-0.037055
38.615	-0.036097
38.326	-0.03465
38.049	-0.034542
37.793	-0.035214
37.561	-0.034195
37.355	-0.034837
37.173	-0.034878
37.008	-0.032797
36.855	-0.032207
36.708	-0.032108
36.56	-0.032121
36.41	-0.032563
36.255	-0.030992
36.097	-0.030551
35.937	-0.031205
35.776	-0.031912
35.615	-0.030198
35.455	-0.031095
35.296	-0.030376
35.136	-0.02906
34.973	-0.028713
34.807	-0.027799
34.635	-0.027867
34.458	-0.027746
34.274	-0.026894
34.083	-0.027555
33.889	-0.029021
33.693	-0.027789
33.499	-0.027563
33.31	-0.028675
33.131	-0.02739
32.964	-0.027205
32.809	-0.025617
32.664	-0.02657
32.525	-0.025802
32.385	-0.025732
32.236	-0.026003
32.071	-0.025649
31.883	-0.024682
31.67	-0.024046
31.433	-0.0246
31.178	-0.024052
30.911	-0.02352
30.643	-0.02319
30.383	-0.021834
30.138	-0.022532
29.913	-0.021014
29.708	-0.023461
29.52	-0.022321
29.341	-0.021571
29.163	-0.020535
28.975	-0.020235
28.766	-0.019487
28.532	-0.02195
28.269	-0.020376
27.98	-0.020296
27.675	-0.019531
27.364	-0.0189
27.064	-0.021035
26.785	-0.020027
26.539	-0.020575
26.33	-0.02059
26.156	-0.01833
26.011	-0.018959
25.887	-0.018881
25.773	-0.018445
25.659	-0.01811
25.537	-0.018542
25.4	-0.018908
25.244	-0.019608
25.068	-0.019701
24.874	-0.01746
24.667	-0.016243
24.453	-0.015668
24.24	-0.017192
24.036	-0.016499
23.846	-0.018628
23.673	-0.017993
23.517	-0.018409
23.374	-0.016737
23.233	-0.017838
23.084	-0.017394
22.915	-0.015436
22.717	-0.015372
22.486	-0.017152
22.223	-0.015601
21.932	-0.01548
21.624	-0.015111
21.312	-0.016054
21.009	-0.014925
20.724	-0.015733
20.465	-0.013168
20.233	-0.015217
20.026	-0.016397
19.838	-0.015519
19.664	-0.014409
19.496	-0.015139
19.329	-0.015387
19.161	-0.015079
18.99	-0.014319
18.818	-0.015565
18.647	-0.015531
18.478	-0.014059
18.312	-0.014806
18.148	-0.016249
17.983	-0.016273
17.814	-0.014485
17.64	-0.014268
17.458	-0.014904
17.269	-0.014208
17.075	-0.014377
16.879	-0.013523
16.685	-0.013554
16.494	-0.014073
16.311	-0.014395
16.137	-0.014537
15.974	-0.015601
15.823	-0.015433
15.686	-0.014448
15.562	-0.01556
15.451	-0.01594
15.352	-0.015461
15.261	-0.014256
15.175	-0.015138
15.088	-0.015186
14.994	-0.01445
14.887	-0.013652
14.762	-0.015103
14.619	-0.01416
14.457	-0.012037
14.282	-0.011935
14.101	-0.011441
13.924	-0.01277
13.757	-0.011109
13.605	-0.011942
13.468	-0.015021
13.341	-0.013045
13.217	-0.010092
13.088	-0.011275
12.944	-0.011655
12.779	-0.01037
12.588	-0.010667
12.369	-0.011383
12.121	-0.009968
11.847	-0.010614
11.55	-0.01006
11.234	-0.01029
10.905	-0.011012
10.568	-0.011043
10.227	-0.0087312
9.8866	-0.010344
9.5495	-0.0093696
9.2177	-0.011531
8.8922	-0.0077656
8.5739	-0.0093307
8.2632	-0.0083917
7.9603	-0.0088882
7.665	-0.0089429
7.377	-0.0082463
7.0955	-0.0089211
6.8197	-0.0082455
6.5491	-0.0066295
6.283	-0.0075568
6.021	-0.0074753
5.7626	-0.0071522
5.5075	-0.0094569
5.255	-0.006755
5.0046	-0.0072406
4.7564	-0.0053819
4.5116	-0.0080633
4.2727	-0.0073992
4.0435	-0.0078772
3.8281	-0.0049553
3.6303	-0.0048697
3.4521	-0.0047989
3.2931	-0.0037327
3.1506	-0.0046984
3.02	-0.0061902
2.8963	-0.0053552
2.7755	-0.0038103
2.6558	-0.0050359
2.5378	-0.0045629
2.4246	-0.0033307
2.3201	-0.0029023
2.2275	-0.0055887
2.1484	-0.004406
2.0814	-0.0039892
2.0222	-0.004664
1.9642	-0.0046711
1.9	-0.006626
1.8225	-0.0041132
1.7266	-0.0037318
1.6094	-0.0043025
1.4716	-0.0035116
1.3161	-0.0040187
1.1487	-0.0033583
0.97632	-0.0048256
0.80646	-0.0023492
0.64549	-0.0026371
0.49771	-0.002804
0.36466	-0.0020445
0.24499	-0.0021126
0.13481	-0.00062453
0.028399	-0.0011931
-0.080829	-0.00078557
-0.19913	-0.00035324
-0.33117	-0.0012007
-0.47892	-0.0020353
-0.64097	-0.00058265
-0.81265	-0.0033256
-0.987	-0.00025889
-1.1566	-0.001044
-1.3156	0.00060035
-1.4613	-0.00024797
-1.595	0.00042328
-1.7216	-0.00081775
-1.8476	-0.00014896
-1.9793	0.00036385
-2.1207	0.00087427
-2.2723	0.0014877
-2.4308	0.0018995
-2.5905	0.0026254
-2.7443	0.0014643
-2.8862	0.0022144
-3.0127	0.0014061
-3.1238	0.003539
-3.2229	0.002305
-3.3157	0.0017766
-3.4088	0.0026788
-3.5078	0.003085
-3.6158	0.0025912
-3.7331	0.0026834
-3.8563	0.0015725
-3.9795	0.0032163
-4.0956	0.0019182
-4.198	0.0030529
-4.2822	0.0025546
-4.3473	0.0034552
-4.3963	0.0015036
-4.4355	0.0013324
-4.4732	0.00156
-4.518	0.0014772
-4.5767	0.002704
-4.6537	0.0013751
-4.7504	0.0028723
-4.8655	0.0017784
-4.9965	0.0014811
-5.14	0.0038618
-5.2928	0.0042556
-5.4521	0.003508
-5.6148	0.0020572
-5.7779	0.002339
-5.9376	0.00096997
-6.0899	0.0028957
-6.2308	0.0025222
-6.3569	0.0030617
-6.4664	0.00036007
-6.5595	0.001384
-6.6378	0.0015009
-6.7042	0.0014243
-6.7622	0.00084918
-6.8158	0.0010147
-6.8694	0.00058236
-6.928	0.0030912
-6.9975	0.003079
-7.0841	0.003669
-7.1933	0.0025919
-7.3292	0.0019241
-7.493	0.002948
-7.6823	0.003872
-7.8908	0.0039816
-8.1097	0.0030012
-8.3284	0.0018589
-8.5366	0.0051672
-8.726	0.0078905
-8.8915	0.0076515
-9.0317	0.0052278
-9.1489	0.0057438
-9.2486	0.0063861
-9.3384	0.0050569
-9.4265	0.0072455
-9.5204	0.0084262
-9.6258	0.0081248
-9.7454	0.0062007
-9.8794	0.0065237
-10.026	0.0069163
-10.18	0.0082766
-10.337	0.010807
-10.493	0.0096013
-10.643	0.010654
-10.784	0.010839
-10.913	0.010336
-11.032	0.010348
-11.142	0.01062
-11.246	0.0076688
-11.348	0.010747
-11.454	0.0082199
-11.57	0.0083124
-11.7	0.0078495
-11.846	0.0085276
-12.009	0.010321
-12.186	0.0085662
-12.373	0.0078881
-12.563	0.0068955
-12.748	0.0084831
-12.922	0.0091401
-13.077	0.0090265
-13.212	0.0096143
-13.325	0.0087707
-13.419	0.0091796
-13.498	0.008447
-13.569	0.0091093
-13.64	0.009079
-13.717	0.010008
-13.805	0.0058028
-13.907	0.008371
-14.023	0.0085801
-14.151	0.0087437
-14.287	0.0089058
-14.427	0.008983
-14.567	0.0097028
-14.705	0.0097663
-14.84	0.0066192
-14.974	0.0083349
-15.108	0.0086745
-15.245	0.0077157
-15.387	0.0093467
-15.534	0.0091045
-15.684	0.0088911
-15.838	0.0074471
-15.993	0.0094612
-16.151	0.0089529
-16.312	0.01014
-16.478	0.0099586
-16.652	0.012214
-16.833	0.009627
-17.021	0.0093213
-17.213	0.010556
-17.405	0.010747
-17.592	0.011142
-17.771	0.010155
-17.937	0.0097092
-18.09	0.0099242
-18.23	0.010276
-18.357	0.01082
-18.477	0.011496
-18.593	0.0087118
-18.711	0.011071
-18.835	0.0098161
-18.967	0.011429
-19.108	0.00945
-19.254	0.010663
-19.401	0.012107
-19.543	0.010673
-19.673	0.012332
-19.791	0.01179
-19.897	0.011664
-19.995	0.012208
-20.095	0.013212
-20.203	0.011707
-20.326	0.010372
-20.466	0.011918
-20.622	0.012827
-20.787	0.012355
-20.954	0.013215
-21.114	0.013863
-21.26	0.014403
-21.387	0.013142
-21.495	0.011812
-21.585	0.010251
-21.663	0.0080244
-21.734	0.0086988
-21.806	0.0091859
-21.885	0.011007
-21.972	0.0087606
-22.07	0.0089129
-22.176	0.0091762
-22.289	0.0097815
-22.404	0.011498
-22.518	0.010537
-22.628	0.010361
-22.733	0.010864
-22.834	0.0096481
-22.932	0.010387
-23.029	0.0097728
-23.131	0.0097538
-23.242	0.0082649
-23.364	0.010007
-23.502	0.010121
-23.656	0.0095015
-23.826	0.010142
-24.011	0.010578
-24.206	0.01164
-24.408	0.010508
-24.609	0.010593
-24.803	0.012502
-24.983	0.013107
-25.145	0.012997
-25.285	0.013815
-25.404	0.012692
-25.506	0.012917
-25.597	0.011643
-25.686	0.010992
-25.78	0.011984
-25.884	0.011924
-26.001	0.0118
-26.13	0.013424
-26.268	0.014399
-26.41	0.014475
-26.55	0.01571
-26.682	0.013689
-26.801	0.014141
-26.904	0.016886
-26.992	0.014943
-27.069	0.014995
-27.141	0.015138
-27.216	0.014053
-27.305	0.012552
-27.413	0.015119
-27.545	0.017108
-27.701	0.015948
-27.878	0.016086
-28.071	0.015957
-28.269	0.017998
-28.463	0.018978
-28.645	0.019276
-28.805	0.020083
-28.942	0.019227
-29.056	0.019517
-29.15	0.019378
-29.234	0.019853
-29.317	0.019339
-29.407	0.018914
-29.513	0.019146
-29.638	0.018672
-29.784	0.018723
-29.948	0.020995
-30.124	0.021295
-30.303	0.023258
-30.475	0.021106
-30.63	0.022375
-30.76	0.022286
-30.86	0.023049
-30.93	0.021206
-30.974	0.021569
-31.006	0.021759
-31.043	0.024979
-31.107	0.022217
-31.221	0.020751
-31.403	0.018286
-31.664	0.02055
-31.999	0.021393
-32.392	0.021003
-32.813	0.021561
-33.228	0.021023
-33.602	0.021725
-33.908	0.022016
-34.135	0.021984
-34.282	0.021797
-34.362	0.023276
-34.394	0.023069
-34.402	0.023476
-34.405	0.021721
-34.42	0.021994
-34.457	0.021958
-34.517	0.022477
-34.599	0.021505
-34.698	0.022947
-34.807	0.023757
-34.917	0.024125
-35.024	0.024478
-35.121	0.026817
-35.206	0.025266
-35.277	0.025851
-35.337	0.027817
-35.389	0.02574
-35.436	0.024413
-35.484	0.02529
-35.534	0.024861
-35.59	0.025368
-35.651	0.024599
-35.717	0.025567
-35.787	0.027082
-35.859	0.024992
-35.931	0.026907
-36.004	0.027791
-36.076	0.027578
-36.147	0.028393
-36.216	0.02735
-36.283	0.02876
-36.346	0.027773
-36.403	0.027011
-36.453	0.028456
-36.496	0.027066
-36.534	0.025669
-36.57	0.027388
-36.611	0.027527
-36.664	0.029011
-36.736	0.029306
-36.833	0.027599
-36.956	0.028578
-37.104	0.028185
-37.269	0.027552
-37.439	0.027708
-37.605	0.028931
-37.756	0.028383
-37.885	0.028137
-37.991	0.028193
-38.076	0.029022
-38.142	0.030071
-38.196	0.029004
-38.241	0.030774
-38.282	0.028815
-38.32	0.031009
-38.358	0.029573
-38.396	0.030747
-38.435	0.02835
-38.477	0.029702
-38.522	0.028457
-38.571	0.028353
-38.623	0.029477
-38.679	0.030623
-38.736	0.028209
-38.794	0.028185
-38.85	0.030073
-38.902	0.029342
-38.947	0.028309
-38.986	0.026642
-39.019	0.028183
-39.047	0.027246
-39.074	0.027063
-39.102	0.028499
-39.133	0.027683
-39.169	0.026557
-39.211	0.027433
-39.26	0.026442
-39.314	0.02691
-39.374	0.026568
-39.438	0.025949
-39.504	0.028768
-39.57	0.029357
-39.632	0.027276
-39.689	0.027806
-39.739	0.027067
-39.78	0.027398
-39.813	0.025378
-39.838	0.026999
-39.858	0.028343
-39.874	0.028083
-39.888	0.028667
-39.901	0.028509
-39.916	0.027809
-39.931	0.028398
-39.948	0.02818
-39.964	0.028285
-39.979	0.028491
