# Supplementary material for: Minimal force transmission between human thumb and index finger muscles under passive conditions
Source: PLoS One. 2019 Feb 15;14(2):e0212496. doi: 10.1371/journal.pone.0212496 (PMC6377133; doi:10.1371/journal.pone.0212496)
Supplement: S1 File — Comma-separated-values (CSV) data files and Python file to generate Figs 2 and 3. See the README.txt file for a full description. (ZIP) [file pone.0212496.s001.zip › S1 File/README.txt]

MANUSCRIPT
----------
Minimal force transmission between human thumb and index finger muscles under passive conditions


JOURNAL
-------
PLOS One


AUTHORS
-------
Joanna Diong, Martin E Héroux, Simon C Gandevia, Robert D Herbert


CORRESPONDING AUTHOR
--------------------
Joanna Diong: Sydney Medical School, University of Sydney, Sydney NSW 2000, Australia. 
Email: joanna.diong@sydney.edu.au


DATA FILES
----------
[contract.csv]
[cyclic.csv]
[stretch.csv]
[groupdata.csv]
[emg.csv]


CODE FILES
----------
All code was writen in Python by Joanna Diong. Code has been tested with Python 3.6.4 and should be forward compatible.

[figures.py]
Script to generate Figures 2 and 3 of manuscript.

Additional Python packages:
matplotplib 2.1.2
numpy 1.14.0					
pandas 0.22.0
seaborn 0.8.1

OUTPUT
------

[Fig2.tiff]
Fig 2 of manuscript.

[Fig3.tiff]
Fig 3 of manuscript.

[emg.txt]
EMG outcomes.
