# Supplementary material for: Minimal force transmission between human thumb and index finger muscles under passive conditions
Source: PLoS One. 2019 Feb 15;14(2):e0212496. doi: 10.1371/journal.pone.0212496 (PMC6377133; doi:10.1371/journal.pone.0212496)
Supplement: S1 File — Comma-separated-values (CSV) data files and Python file to generate Figs 2 and 3. See the README.txt file for a full description. (ZIP) [file pone.0212496.s001.zip › S1 File/figures.py]

import os
import numpy as np
import matplotlib
import matplotlib.pyplot as plt
import pandas as pd
import seaborn.apionly as sns

path = './'
os.chdir(path)

# set up figure and figure settings
fig, ax = plt.subplots(figsize=(3.4, 3.4)) # 180 x 210 = 7 x 8.2 in
matplotlib.rcParams.update({'font.size': 8})
linewidthAxis = 1
fontSize = 12 # axis titles
fontType = 'Arial'
fontWeight = 'bold'
sub_mark_size = 2
mean_mark_size = 5

# ----------
# GROUP DATA
# ----------

groupdata = 'groupdata.csv'
subject = np.arange(0, 15, 1)

df = pd.read_csv(groupdata, sep=',', header=None)
df.columns = ['cyc', 'str', 'con', 'cyc_str', 'cyc_con']
df['sub'] = subject

t = 2.145
means = df.mean()
margins = t * df.sem()
sd_ll, sd_ul = means - df.std(), means + df.std()
ci_ll, ci_ul = means - margins, means + margins

# plot: within-groups
ax1 = plt.subplot(2, 1, 1)
ax1 = sns.stripplot(data=[df['cyc'], df['str'], df['con']], size=sub_mark_size, color='k', jitter=0.1)
ax1.set_xticks(np.arange(0, 3, 1))
ax1.set(xticklabels=['Cycling', 'Stretch', 'MVC'])
plt.plot(np.arange(0.2, 3.2, 1), means[0:3], marker='o', markersize=mean_mark_size, linestyle='None', markerfacecolor='k', markeredgecolor='k')
plt.plot([np.arange(0.2, 3.2, 1), np.arange(0.2, 3.2, 1)], [sd_ll[0:3], means[0:3]], color='k', linewidth=linewidthAxis)
plt.plot([np.arange(0.2, 3.2, 1), np.arange(0.2, 3.2, 1)], [sd_ul[0:3], means[0:3]], color='k', linewidth=linewidthAxis)
# keep y and x axes
ax1.spines['right'].set_visible(False)
ax1.spines['top'].set_visible(False)
# keep y axis ticks, remove x axis ticks
ax1.tick_params(axis='x', which='both', bottom='off',top='off')
# ax1.xaxis.set_ticks_position('bottom')
ax1.yaxis.set_ticks_position('left')
# set linewidths of axes and ticks
ax1.xaxis.set_tick_params(width=linewidthAxis)
ax1.yaxis.set_tick_params(width=linewidthAxis)
ax1.spines['bottom'].set_linewidth(linewidthAxis)
ax1.spines['left'].set_linewidth(linewidthAxis)
# set axis limits
plt.xlim([-0.5, 2.5])
plt.ylim([-0.2, 0.2])
ax1.locator_params(axis='y', nbins=5)
plt.ylabel('Force (N)', fontname=fontType, fontweight=fontWeight)
ax1.text(-1, 0.2, 'A', fontname=fontType, fontsize=fontSize, fontweight=fontWeight)

# plot: between-groups
ax2 = plt.subplot(2, 1, 2)
ax2 = sns.stripplot(data=[df['cyc_str'], df['cyc_con']], size=sub_mark_size, color='k', jitter=0.1)
ax2.set_xticks(np.arange(0, 2, 1))
ax2.set(xticklabels=['Cycling-Stretch', 'Cycling-MVC'])
plt.plot(np.arange(0.2, 2.2, 1), means[3:5], marker='o', markersize=mean_mark_size, linestyle='None', markerfacecolor='k', markeredgecolor='k')
plt.plot([np.arange(0.2, 2.2, 1), np.arange(0.2, 2.2, 1)], [ci_ll[3:5], means[3:5]], color='k', linewidth=linewidthAxis)
plt.plot([np.arange(0.2, 2.2, 1), np.arange(0.2, 2.2, 1)], [ci_ul[3:5], means[3:5]], color='k', linewidth=linewidthAxis)
# keep y and x axes
ax2.spines['right'].set_visible(False)
ax2.spines['top'].set_visible(False)
# keep y axis ticks, remove x axis ticks
ax2.tick_params(axis='x', which='both', bottom='off',top='off')
# ax2.xaxis.set_ticks_position('bottom')
ax2.yaxis.set_ticks_position('left')
# set linewidths of axes and ticks
ax2.xaxis.set_tick_params(width=linewidthAxis)
ax2.yaxis.set_tick_params(width=linewidthAxis)
ax2.spines['bottom'].set_linewidth(linewidthAxis)
ax2.spines['left'].set_linewidth(linewidthAxis)
# set axis limits
plt.xlim([-1.5, 1.5])
plt.ylim([-0.2, 0.2])
ax2.locator_params(axis='y', nbins=5)
plt.ylabel('Force (N)', fontname=fontType, fontweight=fontWeight)
ax2.text(-2, 0.2, 'B', fontname=fontType, fontsize=fontSize, fontweight=fontWeight)
ax2.plot([-2,4],[0,0],'k-', linewidth=0.5)

# save
fig.tight_layout()
plt.savefig('Fig3.tiff', dpi=600, facecolor='w', edgecolor='w',
        orientation='portrait', format=None,
        transparent=False, bbox_inches=None, pad_inches=0.1,
        frameon=None)
plt.close()

# --------
# EMG DATA
# --------

emg = 'emg.csv'
subject = np.arange(0, 15, 1)

df = pd.read_csv(emg, sep=',', header=None)
df.columns = ['emg_cyc', 'emg_str', 'emg_mvc']
df['sub'] = subject

means = df.mean()
sds = df.std()

file = 'emg.txt'
open(file, 'w').close()
outfile = open(file, 'w')
for name, mean, sd in zip(['CYC', 'STR', 'MVC'], means, sds):
    outfile.write('Mean (SD) EMG %MVC during {}: {:.3f} ({:.3f}) \n'.format(name, mean, sd))
outfile.close()

# ----------
# SUB01 DATA
# ----------

sub01data = ['cyclic.csv', 'contract.csv', 'stretch.csv']

def getdata(filename):
    df = pd.read_csv(filename, sep=',', header=None)
    df.columns = ['angle', 'force']
    angle, force = df['angle'], df['force']
    return angle, force

angle_cyc, force_cyc = getdata(sub01data[0])
angle_con, force_con = getdata(sub01data[1])
angle_str, force_str = getdata(sub01data[2])

# index values between min and max angles of reported range
angle_max, angle_min = 25, -25
imax, imin = np.abs(angle_cyc - (angle_max)).argmin(), np.abs(angle_cyc - (angle_min)).argmin()
angle_cyc = angle_cyc[imax:imin]
force_cyc = force_cyc[imax:imin]
imax, imin = np.abs(angle_con - (angle_max)).argmin(), np.abs(angle_con - (angle_min)).argmin()
angle_con = angle_con[imax:imin]
force_con = force_con[imax:imin]
imax, imin = np.abs(angle_str - (angle_max)).argmin(), np.abs(angle_str - (angle_min)).argmin()
angle_str = angle_str[imax:imin]
force_str = force_str[imax:imin]

# plot
fig = plt.figure(figsize=(3.4, 3.4))
ax1 = plt.subplot(1, 1, 1)
ax1.plot(angle_cyc, force_cyc, color='k', linewidth=linewidthAxis, label='Cycling')
ax1.plot(angle_str, force_str, color='0.35', linewidth=linewidthAxis, label='Stretch')
ax1.plot(angle_con, force_con, color='0.65', linewidth=linewidthAxis, label='MVC')
plt.legend(loc='1', prop={'size':8}, frameon=False)
# set axis limits
plt.xlim([-40, 30])
plt.ylim([-0.04, 0.04])
plt.locator_params(axis='y', nbins=5)
plt.xlabel('Angle (degree)', fontname=fontType, fontweight=fontWeight)
plt.ylabel('Force (N)', fontname=fontType, fontweight=fontWeight)
# keep y and x axes
ax1.spines['right'].set_visible(False)
ax1.spines['top'].set_visible(False)
# keep y and x ticks
ax1.xaxis.set_ticks_position('bottom')
ax1.yaxis.set_ticks_position('left')
# set linewidths of axes and ticks
ax1.xaxis.set_tick_params(width=linewidthAxis)
ax1.yaxis.set_tick_params(width=linewidthAxis)
ax1.spines['bottom'].set_linewidth(linewidthAxis)
ax1.spines['left'].set_linewidth(linewidthAxis)
# label directions
plt.annotate('flexion', xy=(0,-0.0345), xytext=(-17,-0.0355), arrowprops=dict(arrowstyle='<-'))
plt.annotate('extension', xy=(0,-0.0345), xytext=(6.5,-0.0355), arrowprops=dict(arrowstyle='<-'))
plt.annotate('flexion', xy=(-34.5,0), xytext=(-36,0.015), rotation='vertical', arrowprops=dict(arrowstyle='<-'))
plt.annotate('extension', xy=(-34.5,0), xytext=(-36,-0.009), rotation='vertical', arrowprops=dict(arrowstyle='<-'))

# save
fig.tight_layout()
plt.savefig('Fig2.tiff', dpi=600, facecolor='w', edgecolor='w',
        orientation='portrait', format=None,
        transparent=False, bbox_inches=None, pad_inches=0.1,
        frameon=None)
plt.close()
