# Supplementary material for: Minimal force transmission between human thumb and index finger muscles under passive conditions
Source: PLoS One. 2019 Feb 15;14(2):e0212496. doi: 10.1371/journal.pone.0212496 (PMC6377133; doi:10.1371/journal.pone.0212496)
Supplement: S1 File — Comma-separated-values (CSV) data files and Python file to generate Figs 2 and 3. See the README.txt file for a full description. (ZIP) [file pone.0212496.s001.zip › S1 File/emg.csv]

0.17252	3.4117	1.6238
2.7224	7.4259	7.1902
4.5682	3.9602	4.1493
0.50358	0.47106	0.76099
2.3355	1.9802	2.7216
1.8078	2.0444	2.0233
2.7789	4.3286	5.6937
1.5494	2.4259	1.2144
2.4613	2.101	4.0545
3.6795	4.1254	3.9285
0.25638	1.3155	5.2159
0.85369	1.1493	2.3218
0.44576	0.49413	0.50397
1.3028	1.3419	1.2667
1.5098	1.6896	1.5166
